# Supplementary material for: Identifying Gastrointestinal Pathologies Using Point-of-Care Ultrasound
Source: Diagnostics (Basel). 2026 Feb 1;16(3):418. doi: 10.3390/diagnostics16030418 (PMC12896783; doi:10.3390/diagnostics16030418)
Supplement: Supplementary file 1 [file diagnostics-16-00418-s001.zip]

Archive with 8 entries (8 files):
- Table S1.pdf
- Table S2.pdf
- Vedio S1 Diverticulitis-5.mp4
- Vedio S2 Ventral Hernia.avi
- Vedio S3 Inguinal hernia-2.mp4
- Vedio S4 Appendicitis.mp4
- Vedio S5. Intussusception short to long_crop.mp4
- Vedio S6. Extragonadal Germ Cell Tumor-3.mp4
